# Supplementary material for: Molecular Epidemiology and Seroepidemiology of Oz Virus Infection in Ticks and Wild Boars in Ibaraki Prefecture, Japan
Source: Microorganisms. 2025 Oct 22;13(11):2421. doi: 10.3390/microorganisms13112421 (PMC12654443; doi:10.3390/microorganisms13112421)
Supplement: Supplementary file 1 [file microorganisms-13-02421-s001.zip]

Archive with 1 entries (1 files):
- microorganisms-3850156-supplementary.pdf
